# Supplementary material for: Estimation of Coregonus ussuriensis age, growth, and maturation in China’s Amur River
Source: PeerJ. 2022 Feb 22;10:e12817. doi: 10.7717/peerj.12817 (PMC8877333; doi:10.7717/peerj.12817)
Supplement: Supplemental Information 1 [file peerj-10-12817-s001.xlsx]

## Sheet: ♂
FL(cm)	TL（cm）	BW (g)	Sex	Age（+）
43.8	47.7	752.3	♂	4
40.6	44.3	645.2	♂	5
41.3	45.2	647.8	♂	4
49.1	53.8	1348.7	♂	5
41.5	45.1	801.2	♂	4
46.8	51.2	1147.9	♂	5
46.5	50.6	1028.9	♂	6
36.2	39.5	527.4	♂	4
37.2	40.6	535.7	♂	5
39.3	42.9	588.2	♂	4
36.2	39.4	479.9	♂	4
44.8	48.7	1003	♂	6
37.2	40.6	605.2	♂	5
44.9	48.8	906.5	♂	5
38.8	42.3	650.7	♂	5
35.6	38.8	460.5	♂	5
37.7	41.2	600.5	♂	5
44.8	48.7	955.2	♂	5
46.1	50	1104.3	♂	5
44.8	48.7	1005.6	♂	5
43.1	47	754.3	♂	5
38.3	41.7	702.6	♂	4
42.6	46.4	803.6	♂	5
44.8	48.7	1002.9	♂	5
41.5	45.2	751.3	♂	5
45	49.1	989.2	♂	5
43.8	47.6	886.8	♂	4
30.7	33.6	317.7	♂	3
36.4	39.8	447.2	♂	3
34.8	38	438.2	♂	3
33.2	36.3	404.5	♂	3
35.5	38.7	426.2	♂	3
36.4	39.7	475.3	♂	3
35.2	38.5	402.5	♂	3
34.8	38.1	363.6	♂	3
35.9	39.2	444.3	♂	3
34.6	37.8	412.3	♂	3
36.1	39.5	491.3	♂	4
39.3	42.9	592.3	♂	4
38.9	42.4	548.8	♂	4
43.5	46.2	878.8	♂	4
46.3	50.1	1035.3	♂	6
46.3	48.7	1027.6	♂	5
46.7	47.8	952	♂	5
46.1	50.2	1126.5	♂	6
45.5	49.8	1067.4	♂	5
46.2	50.5	1052.7	♂	5
38.1	41.2	659.2	♂	4
37.8	40.2	542.9	♂	3
35.1	37.5	464.6	♂	3
42.2	45.5	827.8	♂	6
47.3	51.3	1156.5	♂	6
44.3	47.9	952.5	♂	6
43.9	46.6	860.5	♂	5
34.7	36.3	450.2	♂	4
34.6	37.8	405.9	♂	3
33.9	36.2	376.5	♂	4
46.1	50.5	922.8	♂	6
43.6	48.6	918.8	♂	5
45.6	50	1116.3	♂	5
42.5	46.3	751.2	♂	5
43.6	47	732.7	♂	5
43	46.2	738.5	♂	5
42.8	45.7	700	♂	4
40.2	43.8	617.2	♂	4
39.6	43.6	670.5	♂	5
43.2	46.6	756	♂	5
40.2	44	657.1	♂	4
40.8	44.6	619.5	♂	4
30.4	33.6	319.7	♂	3
33.9	37.1	393.5	♂	3
32.3	35.7	346.5	♂	3
33.1	36.2	386.1	♂	3
33.1	36.9	411.2	♂	3
31	34.5	353.2	♂	3
42.6	47	841.8	♂	5
47.5	51.5	991.7	♂	5
41.3	44.7	663.1	♂	4
41.5	45.6	738.3	♂	4
42.5	46.6	819.1	♂	4
42.5	46.5	695.4	♂	4
43	46.4	732.3	♂	5
46.4	50.2	1168.8	♂	5
41.9	45.6	767.7	♂	5
40.5	44.6	735.7	♂	4
41.2	45.1	738.3	♂	5
42.4	45.7	784.6	♂	6
41.6	45.7	765.3	♂	5
44.3	48.5	909.8	♂	5
40.6	44.1	688.9	♂	6
42	45.9	820.1	♂	5
43	46.9	880	♂	5
46.3	50.8	1045.1	♂	5
45.2	49.3	876.6	♂	4
45.8	50.3	893.7	♂	6
44.8	48.3	1034	♂	5
44.2	48.3	876.5	♂	5
41.6	45.5	778.5	♂	5
40.3	44.2	699.2	♂	5
44.9	49.4	967.9	♂	5
44.2	47.5	804	♂	5
45.5	49.2	1075.2	♂	4
42.6	46.5	811.3	♂	5
45.1	49.6	1004.3	♂	5
44.5	48.6	924.3	♂	6
41.7	45.6	701.7	♂	5
43.1	46.8	766.7	♂	5
45.7	49.2	1105.5	♂	5
41.4	44.9	706.7	♂	5
42.1	46.5	752.7	♂	4
37.8	41.5	648.2	♂	4
43.7	47.8	872.6	♂	5
44.9	48.5	857.2	♂	6
47.1	51.3	1063.3	♂	5
41	44.3	794.8	♂	4
46.9	51.2	1086.2	♂	5
44.6	48.1	950.5	♂	5
42.1	45.5	790.4	♂	4
44	48.1	958.7	♂	5
47.9	51.2	1174.6	♂	5
44.3	48.9	881	♂	4
36	40.1	537.2	♂	4
34.4	37.6	462.4	♂	3
34.2	37	454.6	♂	3
33.2	36	391.3	♂	3
32.6	35.2	364.3	♂	3
34.2	37.1	402	♂	3
34.8	37.9	428.5	♂	3
29.9	32.7	270.9	♂	4
34.6	37.9	464.3	♂	3
34.7	38.1	449.7	♂	4
31.4	34.8	347.7	♂	3
34	37.5	391.6	♂	4
36.9	40.1	520.2	♂	4
33.3	36.8	391.9	♂	4
32	34.6	361.9	♂	4
33.6	36.8	357.9	♂	3
32.8	35.2	384.5	♂	3
30.9	33.8	276	♂	4
30.4	33.8	289.8	♂	3
33	36.1	340.9	♂	3
32.2	35.3	357.1	♂	3
31.4	33.5	279.5	♂	2
31.9	35.3	311	♂	3
30.9	33.8	336	♂	3
34.8	38.9	419.8	♂	3
36.2	39.6	516.7	♂	4
31.7	35.1	338	♂	3
35.9	38.8	540.9	♂	5
36.7	39.9	496.3	♂	4
33.5	36.8	367.1	♂	4
35	38.1	460.5	♂	4
43.2	46.5	873.5	♂	6
44.5	48.5	903.4	♂	6
40.5	44.2	651.1	♂	5
39.5	43.2	629.2	♂	4
45.1	49.5	950.9	♂	6
46.2	50.5	948.7	♂	6
42.7	46.5	913.4	♂	5
40.1	43.5	627.3	♂	4
46.5	51.5	1145.1	♂	6
45.9	49	1185.5	♂	6
43	46.7	806.1	♂	5
44	47.8	761.1	♂	4
43.3	47.1	996.4	♂	5
43.5	46.6	984	♂	5
36.6	40.2	520.6	♂	3
45.9	49.7	968.5	♂	5
37.6	40.5	571.4	♂	4
43.5	47.2	879.5	♂	6
36.2	39.5	541.1	♂	3
37.1	40.4	510.9	♂	4
41	44.5	688.5	♂	5
44.5	48.6	879	♂	5
42.9	47.2	804.1	♂	6
32.5	35.9	351.4	♂	4
35.1	39	483.6	♂	5
43	47.6	903.7	♂	5
41.2	45.6	750.2	♂	5
43.2	47.4	896.3	♂	5
42.3	46.5	887.4	♂	5
38	41.5	593.9	♂	4
45.2	49.9	998.5	♂	6
42.4	46.2	800.4	♂	4
41.6	45.9	888.6	♂	6
45.8	49.9	1075.3	♂	6
42.9	46.1	869.1	♂	5
38	41.8	629.5	♂	5
42.3	46.8	817.3	♂	6
42.2	46.4	741.1	♂	5
42.1	46	690.6	♂	6
45.8	50.1	1024.7	♂	6
44	47.9	888.2	♂	6
44.4	48.2	888.9	♂	5
42.3	45.1	850	♂	5
43.5	47.4	785.1	♂	6
42.4	46.1	698.6	♂	5
46	49.3	1025	♂	6
40.4	43.6	754.5	♂	5
41.3	44.9	710.6	♂	5
35.9	38.2	490.5	♂	3
41.2	44.3	855.6	♂	5
44.2	48.3	755.6	♂	6
38.9	42.6	586.9	♂	3
32.5	36.3	393.5	♂	4
33.3	36.5	375.3	♂	3
35.7	40.2	619.7	♂	4
46.7	51	1205.7	♂	7
29.9	33.2	320.4	♂	3
32.8	35.5	421.6	♂	4
33	36.7	429.6	♂	4
31.7	35	346.5	♂	4
31.8	35.1	403.5	♂	3
30.3	32.2	339	♂	3
33.4	35.5	375.4	♂	4
30.4	32.5	280.3	♂	3
40.2	44.3	648.7	♂	5
38.6	42.1	679.2	♂	5
32.9	35.9	526.5	♂	3
29.9	32.7	368.5	♂	3
41	44.6	862.5	♂	4
40.8	44.4	824.1	♂	5
40.5	44.1	844	♂	4
41.4	45.1	903.4	♂	6
29.6	32.4	321.3	♂	3
28.3	31	288.3	♂	2
40	43.6	698.5	♂	5
35.4	38.6	448.2	♂	3
38.2	41.6	602.3	♂	4
40.3	43.9	698.5	♂	4
38.8	42.3	596.2	♂	4
37.5	40.9	597.4	♂	4
41.3	45.1	789.5	♂	5
38.7	42.2	689.4	♂	4
39.5	43	651.2	♂	5
38.4	41.9	645.7	♂	4
37.2	40.6	549.5	♂	4
40.1	43.8	752.1	♂	5
37.6	41.1	586.7	♂	3
37.8	41.3	648.7	♂	4
41.5	45.2	836.1	♂	6
38.2	41.6	635.4	♂	3
40.9	44.6	785.6	♂	4
45.6	49.7	986.7	♂	5
37.6	41	651.4	♂	4
39.4	42.8	652.3	♂	4
38.3	41.8	587.6	♂	4
40.1	43.7	742.3	♂	4
35.5	38.7	445.6	♂	3
34	37.1	395.4	♂	3
33.2	36.2	345.8	♂	3
32.2	35.2	389.6	♂	4
32.7	35.7	394.1	♂	3
43.5	47.3	902.1	♂	5
40.2	43.8	745.6	♂	4
39.5	43	598.7	♂	4
41.9	45.6	786.4	♂	5
39.6	43.1	702.1	♂	4
39.1	42.6	648.4	♂	4
38.8	42.3	598.6	♂	4
38.9	42.5	643.2	♂	4
40.35	43.9	751	♂	4
41.2	44.9	802.3	♂	6
43.1	47	810.3	♂	5
40.2	43.8	703.6	♂	5
37.5	40.9	647.8	♂	5
39.6	43.2	648.9	♂	4
41	44.7	746.2	♂	5
40.6	44.3	741.8	♂	5
39.1	42.6	652.4	♂	4
42.6	46.4	802.6	♂	5
39.2	42.7	652.9	♂	4
41.5	45.2	752.9	♂	6
40.4	44.1	703.5	♂	4
42.3	46.1	799.6	♂	4
28.8	31.6	246.1	♂	2
31.1	34.1	307.7	♂	3
31.5	34.4	343.4	♂	3
33.6	36.7	417.7	♂	3
35.3	38.5	426.7	♂	3
44.7	48.6	1001.2	♂	5
41.9	45.6	752.1	♂	4
40.3	43.9	803.6	♂	4
45.8	49.6	1053.4	♂	5
39.1	42.6	714.5	♂	4
40.5	44.1	756.4	♂	4
41.7	45.4	798.5	♂	4
38	41.4	605.8	♂	4
35	38.2	452.5	♂	3
42.2	45.9	803.6	♂	4
40.9	44.6	710.2	♂	4
40.8	44.5	748.6	♂	4
39.2	42.8	712.3	♂	4
38.3	41.8	621.5	♂	4
36	39.3	513.8	♂	4
38.1	41.5	562.8	♂	4
38.5	41.9	559.7	♂	4
39.6	43.1	647.6	♂	4
25.6	28.1	178.5	♂	2
37.8	41.2	569.7	♂	4
29.7	32.5	280.9	♂	2
27	29.6	221.3	♂	3
26.4	29	195.4	♂	2
39.9	43.6	754.6	♂	4
43.2	47.1	912.7	♂	5
41.9	45.7	811.9	♂	4
39.8	43.4	608.7	♂	4
38	41.5	574.1	♂	4
40	43.7	621.2	♂	6
45.9	49.9	1068.9	♂	6
42.4	46.2	911.4	♂	5
47.9	52.3	1267.5	♂	7
28.5	31.5	250.4	♂	3
29.9	31.6	286.3	♂	2
29.1	31	277.8	♂	2
35.1	37.8	676.8	♂	4
27.1	29.6	232	♂	2
16.2	17.7	93.5	♂	1
14.9	16.4	72.6	♂	1
26.7	29.8	241.3	♂	2
26.6	29.9	231.2	♂	3
23.2	25.8	161.3	♂	2
26	28.5	231.5	♂	3
27.5	29.8	242.7	♂	3
28.8	31.5	320	♂	2
29.5	32	388.9	♂	3
30.7	33.9	372.3	♂	3
31.2	33.9	337.6	♂	3
32.3	35.7	412.4	♂	3
34.7	37.2	463.2	♂	3
39.7	43.8	815.4	♂	6
33.9	38	607.3	♂	4
34.5	38.3	463.2	♂	3
37.2	41	547.6	♂	4
32.3	35.2	382.3	♂	4
29.6	32.6	311.2	♂	4
33	36.2	413	♂	3
29.9	30.1	316.2	♂	3
28.5	31.7	257.4	♂	3
30.5	33.7	318.6	♂	3
30.6	34.2	336.3	♂	2
29.5	32.7	292.1	♂	2
34.5	38	416.3	♂	5
30.3	33.5	306.8	♂	3
29.3	32.2	309.5	♂	3
31	33.2	337.6	♂	4
31.5	33.7	365.7	♂	3
25.7	28	197.7	♂	2
30.3	33.2	312.3	♂	3
29.9	33.8	365.1	♂	4
25.8	27.5	179.7	♂	1
25.1	26.3	177.9	♂	2
24.1	25.4	143.4	♂	2
29.6	30.4	289.5	♂	3
23.4	24.8	128.9	♂	1
32.4	33.6	384.5	♂	3
23.5	24.5	137.8	♂	2
24.6	25.8	156.5	♂	2
33.1	35.5	456.7	♂	3
32.6	35.2	382.2	♂	2
31	32.5	371.3	♂	3
32.6	35.2	396.6	♂	3
31.4	32.7	338.9	♂	3
32.3	35.2	386.5	♂	3
32.4	33.3	427.6	♂	3
30.2	31.6	394.5	♂	3
35.4	37.2	586.6	♂	3
32.6	34.8	385.2	♂	4
35.1	30.6	539.3	♂	4
36.4	39.7	565.2	♂	5
37.1	39.2	590.1	♂	5
24.1	25.3	179.3	♂	2
23.1	24.6	133.5	♂	2
23.9	25.6	146.6	♂	2
23.7	24.8	149.8	♂	2
23.8	25.2	131.2	♂	2
27.6	28.9	223.5	♂	3
34.3	56.5	532.6	♂	4
30.2	31.5	304.7	♂	3
29.1	30.3	267.4	♂	3
33.4	37.2	494.2	♂	4
34.8	36.1	588.1	♂	3
32.9	35	485	♂	3
24.9	25.6	167.9	♂	2
22.3	23.5	127.5	♂	2
34.7	37.6	568.7	♂	4
22.5	24.9	150.6	♂	2
26	28.3	258.3	♂	2
24.2	26.5	218.2	♂	2
30.3	33.1	451.6	♂	2
29.4	32.5	434.3	♂	3
31.6	32.8	431.5	♂	3
26.8	29.3	308.6	♂	3
28.3	30	254.2	♂	3
26	27.2	203.1	♂	2
26.3	29.4	312.3	♂	2
27.1	29.2	316.2	♂	2
31.4	34.2	471.2	♂	3
30.6	33.7	477.4	♂	4
28.6	30.5	351.3	♂	2
26	28.5	261.1	♂	2
30.2	33.1	404.9	♂	3
30.5	33.6	439	♂	3
29	32.1	321.5	♂	2
23.6	25.5	187.5	♂	2
30.5	34	377.6	♂	3
32.5	34.8	519.5	♂	3
27.3	28.9	291.3	♂	2
29.2	32.1	348.2	♂	2
27.8	30	338.8	♂	2
29.8	32.1	405.9	♂	3
29.5	32.6	392.2	♂	2
29.6	32.5	346.6	♂	2
27	30.1	282.1	♂	2
32.3	35.2	491.2	♂	4
27.6	29.6	283.4	♂	2
38.2	39.9	690.3	♂	5
36.1	37.3	582.8	♂	3
36.7	39.4	617.9	♂	3
29.4	30.2	314.7	♂	3
30	31.8	317.8	♂	3
30.8	32.6	359.8	♂	3
26.1	27.5	268.9	♂	2
28	29.7	257.9	♂	3
24.5	26.5	152.8	♂	2
22.5	25.1	150.2	♂	2
26.4	28.5	220.8	♂	3
24.5	26	147.9	♂	2
22	23.5	130.1	♂	2
30	32.5	286.5	♂	4
24.2	26.2	175.4	♂	2
23.9	25.5	151.8	♂	2
29.1	30.8	332.1	♂	3
29.7	32	400.4	♂	3
40.4	42.5	837.8	♂	4
34.8	37.2	452.6	♂	5
22.9	24.1	122.3	♂	2
23.2	24.5	131.2	♂	2
24.2	25.6	153	♂	2
28.5	30.5	275.6	♂	3
22.8	25	137.9	♂	2
30.5	33.5	283.6	♂	4
23.2	24.5	131.4	♂	2
28.5	30.6	313.2	♂	4
24.5	26.3	157.9	♂	2
33	34.5	480.5	♂	4
31.3	33	391.5	♂	3
34.2	36.7	474.8	♂	4
37.8	40.9	674.5	♂	5
35	37.5	651.2	♂	4
23.8	25.5	143.5	♂	2
32	34.3	371.2	♂	3
37.6	40.7	653	♂	4
37.5	40.5	582.3	♂	4
44.2	47.5	1004.9	♂	5
22.5	24.3	131.1	♂	2
31.9	34.3	374.5	♂	3
35	38.1	532.8	♂	4
23	24.7	143.2	♂	2
22.7	24.3	128.9	♂	2
23.5	25.2	148.7	♂	2
32.2	35.2	382.5	♂	3
42.2	45.3	854.5	♂	5
45.9	49.3	1107.9	♂	6
36.5	40.1	718.9	♂	4
38.4	41.7	801.3	♂	5
39.8	43.4	857.2	♂	4
34	37.6	605.6	♂	4
33.4	36.5	582.3	♂	4
42.5	46.3	985.6	♂	5
29.5	32.5	361.2	♂	3
37.9	41.5	737	♂	4
29.8	32.9	352.3	♂	3
31.2	34.1	410.8	♂	3
38.9	42	715.6	♂	4
32.2	35.4	458.7	♂	3
38.3	42.2	731.9	♂	4
37.2	41.1	705.6	♂	4
33.4	35.9	500.4	♂	4
33.3	36.5	492.5	♂	3
28.9	31.6	279.9	♂	3
28.3	30.5	298.7	♂	3
26.4	28.5	221.2	♂	2
32.2	35	450.6	♂	3
28.9	31.4	329	♂	3
30.8	33.1	421.1	♂	4
30.5	33.6	385.5	♂	3
35.9	38.5	651.7	♂	4
29.1	32.6	423.2	♂	3
35.9	39.1	713.4	♂	4
31.9	34.5	499.8	♂	3
36.9	40.4	605.7	♂	5
31.8	35.9	420.1	♂	3
34.7	37.6	619.4	♂	4
37.6	41.2	689.7	♂	5
39.6	43.4	830.2	♂	6
35.9	39.1	739.4	♂	4
34.64	36.8	510.2	♂	3
34.5	36.9	556.4	♂	3
34.4	37.5	526.5	♂	4
31.4	34.7	393.7	♂	3
33.5	37.9	553.6	♂	4
40.4	45.3	905.3	♂	5
35.2	38.5	682.2	♂	4
31.9	35.4	498.7	♂	3
33.5	35.9	594.5	♂	3
32.1	35.1	476.6	♂	3
33.6	36.4	494.3	♂	3
34.8	37.3	555.4	♂	4
40.5	43.9	908.9	♂	4
30.9	33.9	386.4	♂	3
25.8	27.8	189.4	♂	2
35.6	38.9	683.5	♂	4
36.5	40.6	740.5	♂	4
39.8	42.9	765.4	♂	4
38.2	40.9	760	♂	5
36.9	40.8	719.8	♂	4
33.7	35.7	515.4	♂	4
22.6	24.5	139.5	♂	1

## Sheet: ♀
FL(cm)	TL（cm）	BW (g)	Sex	Age（+）
47.8	52.1	1112.3	♀	6
45.4	49.7	1039.4	♀	6
47.8	52.1	1221.3	♀	6
38.6	42.3	664.7	♀	5
44.1	47.9	853.4	♀	4
42.5	46.3	803.2	♀	5
40.2	43.9	823.1	♀	5
42.4	46.2	900.9	♀	5
42.9	46.8	968.1	♀	5
43.3	47.1	859.4	♀	5
45.9	50	1008.2	♀	5
52.6	57.3	1575.5	♀	8
39.2	42.8	740.1	♀	5
44.1	47.9	1042.9	♀	5
44.8	48.9	1104.1	♀	6
47.7	52.1	1328.9	♀	6
40.8	44.6	830.7	♀	4
46.7	50.9	1245.6	♀	5
49.9	54.3	1512.7	♀	6
49.1	52.7	1347.2	♀	6
47.5	51.2	1335.2	♀	6
44.3	47.5	887.3	♀	5
42.4	45.2	829.3	♀	5
47.8	51.5	1319.6	♀	6
53.6	57.5	1637.5	♀	7
48.5	53.2	1329.2	♀	6
44.5	49	1109.1	♀	5
53.2	58.6	1688.2	♀	7
49.8	54.3	1355.4	♀	6
37.4	41.2	614.9	♀	4
37.8	40.5	554.2	♀	4
34.8	37.5	405.8	♀	3
33.6	36.8	385.2	♀	3
47.6	51.2	1316.8	♀	6
54	58.2	1919.8	♀	7
46.2	49.8	1205.7	♀	5
46.4	50	1225.7	♀	5
43.3	46.7	993.5	♀	5
46.6	50.7	1239.2	♀	6
45.5	49.7	1145.7	♀	5
47.6	52.3	1306.9	♀	6
43.2	45.5	981.2	♀	5
46.6	51.2	1232.7	♀	6
47.5	50.8	1306.8	♀	6
47.2	50.6	1282.8	♀	6
45.5	50.5	1150.6	♀	6
42.5	46.5	939.1	♀	5
48	52.4	1348.5	♀	6
44.4	49.5	1069.3	♀	4
45.1	48.6	1113.6	♀	5
44.5	48.2	1076.9	♀	5
45.2	47.5	1128	♀	5
43.2	46.5	986.1	♀	5
44.5	48.2	1057.8	♀	5
44.9	48.5	1068.9	♀	5
44.7	48.8	1015.8	♀	5
42.5	48.5	939.46	♀	4
47.8	51.6	1331.86	♀	7
44.4	48.6	1068.5	♀	6
41.3	44.2	861.3	♀	4
48.5	53	1396.9	♀	5
43.5	47.3	1007.5	♀	4
47.6	51.8	1320.3	♀	5
44.5	48.8	1078.5	♀	5
47.2	51.6	1280.2	♀	5
47.2	51.2	1281.3	♀	5
45.1	49.3	1120.7	♀	5
44.3	48.5	1062.6	♀	4
45.6	48	1152.3	♀	6
45.3	49.2	1135.8	♀	5
46.7	51.5	1242	♀	6
47.2	51.5	1282.1	♀	6
47.5	52.2	1116.9	♀	5
42.5	46.8	834.4	♀	4
41.6	45.2	815.1	♀	5
46.5	51	1067.7	♀	6
44.3	48.4	925.8	♀	5
40	44.1	772.1	♀	4
40.2	44.3	748.5	♀	4
44.5	49.1	994.9	♀	6
46.6	51	1003.6	♀	5
42.5	47.1	852.3	♀	5
39.5	43.2	736.2	♀	5
44.8	49.2	970.7	♀	5
40.8	45.2	764.5	♀	4
45.9	50.6	1109.4	♀	5
41.1	44.8	795.8	♀	5
44.2	47.2	873.7	♀	4
42.2	46.3	803.4	♀	5
40.5	45.1	702.8	♀	5
44.4	48.6	916.9	♀	4
43.7	48.2	882.3	♀	4
45.9	49.2	1054.4	♀	5
44.2	48.1	892.7	♀	5
50.8	55.9	1556.8	♀	6
46.6	50.8	1008.2	♀	5
41.7	46.2	817	♀	4
46.5	49.9	1237.1	♀	5
38.8	43	695.4	♀	5
44.6	48.8	1005.1	♀	5
51	55.2	1579.8	♀	6
47.4	52.2	1234.6	♀	6
49.5	53.3	1319.3	♀	5
45.9	50.1	1024.9	♀	5
42.4	47.6	800.1	♀	5
48.4	53.2	1376.8	♀	6
34.2	37.4	403.7	♀	3
34.5	37.8	397.7	♀	3
29.6	32.7	276.5	♀ Ⅱ-Ⅲ	3
33.9	37.2	420.7	♀ Ⅱ-Ⅲ	3
30	32.8	274.2	♀	3
34.1	37.8	463.9	♀ Ⅱ-Ⅲ	4
35.8	39.3	604.6	♀ Ⅱ-Ⅲ	4
36.2	39.5	516	♀ Ⅱ-Ⅲ	3
33.8	37.5	398.5	♀	4
35.5	39	407.8	♀ Ⅲ	3
33.5	36.3	388.7	♀ Ⅲ	4
30.6	33.8	289.7	♀ Ⅱ	2
30.4	33.2	286.4	♀ Ⅲ	4
30.7	33.9	281.7	♀ Ⅲ	3
39.5	43.3	615.8	♀ Ⅲ	5
42.5	47	719.3	♀ Ⅲ	6
44	49.2	899.5	♀ Ⅲ	6
52.9	58.3	1947.2	♀	6
49	53.5	1489.8	♀	6
43.2	46.8	929.1	♀	5
44.2	48	1095.7	♀	5
36.1	39.7	578.8	♀ Ⅱ	4
38.9	42.6	770.5	♀ Ⅲ	5
38.5	42.2	680.7	♀ Ⅱ-Ⅲ	5
37.5	41.2	561.6	♀	4
46	51	1191.7	♀	6
51.5	55.5	1634.7	♀	8
52.1	57.2	1819.1	♀	7
46.5	51.5	1316.2	♀	6
47.2	51	1178.1	♀	6
44.5	48.6	1019.6	♀	6
46	50.6	1142.6	♀	6
49.1	53.5	1471.9	♀	7
46.7	51.9	1283.1	♀	6
46.6	51.3	1491	♀	6
53	56.5	1624.6	♀	7
50	54.9	1657.2	♀	7
46.9	51.1	1121.9	♀	6
55.5	59.2	2176.6	♀	7
47.9	52.5	1331.4	♀	5
37.9	41.5	775.9	♀	4
46	50.5	1251.5	♀	6
44.9	49.5	1152.8	♀	6
47.2	51.5	1335	♀	5
45.5	50.6	1161.7	♀	6
41.9	45.6	882.2	♀	5
42.7	47.6	895.5	♀	6
50.7	54.5	1440.1	♀	7
47.5	51.8	1342	♀	5
43.9	48.1	1057	♀	5
45.3	49.5	1065.8	♀	6
47.6	52.5	1277.9	♀	5
48.1	52.7	1461.5	♀	6
49.5	54.1	1567	♀	6
45.2	49	1001.5	♀	5
41.4	45.5	818.8	♀	5
48.3	52.5	1306.9	♀	6
47	51	1252	♀	6
46.5	51.5	1154.9	♀	6
46.2	51.1	1217.6	♀	7
43.8	48.3	889.4	♀	5
41.8	46.5	778.4	♀	5
47.6	52	1257.4	♀	6
45.8	51.5	1081.6	♀	5
46	49.5	1195.6	♀	5
48.4	52.1	1421.5	♀	6
51.5	56	1554.8	♀	6
49.5	54.1	1330.2	♀	6
50.4	54.1	1612.4	♀	7
45.1	50.1	1082.2	♀	6
46.3	49.8	1299.1	♀	6
48.7	51.9	1544.7	♀	7
48.9	53	1597.3	♀	6
47.8	51.8	1483.6	♀	6
47.3	51.1	1491.3	♀	6
44.8	48.9	1148.9	♀	6
47	50.2	1374.4	♀	6
46.6	50.6	1353.7	♀	5
50.1	55.2	1661.1	♀	7
45.9	50.8	1255.1	♀	6
49.7	53.5	1789.4	♀	7
45.1	49	1190.9	♀	6
49.8	53.7	1474.8	♀	7
44.6	48.5	1253.2	♀	6
41.5	45	869.3	♀	5
44.5	48.2	1091.4	♀	5
47.2	51.3	1230.9	♀	7
47	51.5	1263.3	♀	6
52	56	1976.4	♀	8
48.3	52.9	1263.2	♀	6
45	49.1	1156.1	♀	6
47.4	51	1392.7	♀	6
43.3	47.9	1061.7	♀	6
46.6	50.5	1333.7	♀	6
42.1	46	947.6	♀	6
41.6	43.8	887.5	♀	5
46.8	50.2	1134.5	♀	6
49.1	53.5	1516.2	♀	7
42.6	47.7	980.8	♀	5
46.5	51.2	1281.2	♀	6
46.5	51.7	1218.4	♀	6
32.4	34.7	509.8	♀ Ⅱ	3
46.1	49.8	1235.2	♀	6
48.5	51.9	1476.5	♀	6
46.5	50.9	1239.2	♀	6
43.6	48.8	1113.4	♀	5
46.9	50.8	1401.9	♀	7
46.9	51.5	1447.4	♀	7
46.1	50.5	1395.7	♀	6
38.7	41.9	879.9	♀	4
36.4	39.1	553.8	♀ Ⅱ-Ⅲ	3
33.3	37.1	432.7	♀ Ⅱ-Ⅲ	4
32.2	34.7	424.4	♀ Ⅱ	3
32.3	35.5	355.2	♀ Ⅱ	3
47.6	52	1148.7	♀ Ⅱ-Ⅲ	7
47.7	51.8	1102.6	♀	6
52.5	56.4	1596.8	♀	7
46.1	50.5	1148.7	♀	6
41.1	44.8	751.6	♀	4
43.8	47.4	1055.8	♀	5
43.1	46.8	1003.6	♀	6
32.8	35.7	448.7	♀ Ⅱ	4
33.5	36.5	401.6	♀ Ⅱ	3
42.8	47	950	♀ Ⅱ	4
35	37.9	550	♀ Ⅱ	3
44.6	48.11	1100	♀	5
38.4	41.7	717.5	♀	4
37.3	40.9	654.7	♀	4
36.8	40.2	702.2	♀	4
32.2	35.2	518.3	♀	4
31.2	34.3	431	♀	2
30.7	33.6	368.3	♀	3
27.3	29.9	256.2	♀	2
38.6	42.1	1027.9	♀	3
32.7	35.7	482.5	♀	4
43.7	47.8	1006.1	♀	6
43.6	47.5	974.9	♀	6
36.9	40.3	690.6	♀	4
34.6	37.8	374.7	♀	3
27.1	29.7	241.2	♀	2
48.6	52.9	1399.1	♀	6
45.2	49.3	1128.5	♀	5
47.8	52.1	1331.8	♀	8
43.8	47.7	1027.3	♀	6
42.4	46.3	932.3	♀	6
38.5	42	701.5	♀	4
41.2	44.9	856.8	♀	6
46.4	50.5	1218.6	♀	6
44.3	48.2	1062.6	♀	4
44.6	48.6	1081.3	♀	6
45.1	49.1	1125.6	♀	6
45.7	49.8	1168.9	♀	6
45.1	49.1	1121.2	♀	6
44	47.9	1041.9	♀	6
43.7	47.8	1020.8	♀	7
42.5	46.4	939.2	♀	4
43.2	47.2	986.1	♀	5
39.1	42.7	733.3	♀	5
30.3	33.1	314.8	♀	3
31.6	34.5	356.7	♀	3
32.4	35.5	360.7	♀	4
28.1	30.9	221.7	♀	2
43.1	47.1	1012.5	♀	4
43.7	47.8	1024.3	♀	6
42.3	46.2	994.5	♀	4
41	44.7	812.3	♀	5
46.2	50.3	1105.6	♀	5
41.6	45.3	846.5	♀	6
41.9	45.7	910.5	♀	5
44	47.9	950.5	♀	6
41.2	44.9	851.2	♀	4
58.8	63.9	2854.9	♀	8
40.1	43.7	846.5	♀	5
47.5	51.7	1452.3	♀	6
40.1	43.7	855.6	♀	4
44	47.9	904.5	♀	6
43.6	47.5	1052.6	♀	5
42	45.8	846.5	♀	5
40.4	44.1	812.6	♀	4
43.5	47.5	956.7	♀	4
43.3	47.3	867.5	♀	4
39.8	43.5	742.6	♀	4
49.6	54.1	1452.9	♀	6
48	52.2	1254.8	♀	6
43.2	47.1	1054.6	♀	5
44.2	48.1	1048.2	♀	6
41.3	45.1	825.3	♀	4
48.1	52.4	1450.1	♀	6
44.6	48.7	1026.1	♀	6
42.69	46.6	926.7	♀	5
43.5	47.5	967.4	♀	6
49.8	54.3	1632.5	♀	6
39	42.6	684.5	♀	4
45.5	49.6	1150.2	♀	6
45.5	49.6	1139.5	♀	6
49.8	54.3	1625.4	♀	6
48.5	52.9	1523.6	♀	7
47.7	51.9	1200.5	♀	7
36.9	40.3	653.6	♀	4
44.2	48.1	1016.2	♀	5
46.3	50.4	1200.6	♀	6
38.9	42.4	754.4	♀	4
46.7	50.8	1126.5	♀	6
42	45.9	900.5	♀	5
41.5	45.3	864.9	♀	5
39.8	43.4	700.8	♀	4
36.5	39.8	512.7	♀	4
45.3	49.3	1150.2	♀	7
40.1	43.7	751.6	♀	5
46.6	50.7	1150.5	♀	6
46.1	50.2	1096.2	♀	5
49.9	54.3	1647.6	♀	6
45	49.1	1050.2	♀	5
50.5	54.8	1445.8	♀	7
46.1	50.3	1096.7	♀	6
47	51.2	1148.6	♀	7
46.3	50.5	1251	♀	7
47.5	51.7	1321.2	♀	6
44.2	48.1	1114.3	♀	6
44.1	48.1	1002.6	♀	5
44.6	48.6	1049.8	♀	5
43.8	47.7	852.4	♀	5
44.2	48.2	1052.6	♀	6
45.5	49.6	1125.3	♀	7
46.4	50.5	1247.2	♀	6
44.3	48.2	951.1	♀	6
42.4	46.2	926.8	♀	6
40.1	43.8	746.8	♀	4
30.1	32.9	296.5	♀	3
27.8	30.5	221.6	♀	2
29.3	32.1	249.6	♀	2
34.2	37.3	413.4	♀	3
28	30.7	261.6	♀	3
28.2	30.9	258.5	♀	2
30.1	32.9	322.6	♀	2
27.5	30.1	231.4	♀	3
46.3	50.4	1220.7	♀	6
50.3	54.8	1701.3	♀	6
43.5	47.4	1047.9	♀	5
45	49	1246.5	♀	7
45.1	49.2	1048.6	♀	6
49.1	53.4	1402.4	♀	7
48	52.2	1356.6	♀	7
48.3	52.6	1310.5	♀	6
44.2	48.2	951.1	♀	4
25.2	27.5	187.6	♀	2
30.1	33.2	356.6	♀	2
34.9	38.8	496.6	♀	4
43.5	47.5	1251.2	♀	6
45.9	49.8	1538.9	♀	6
41.8	45.5	1076.8	♀	5
23.5	27	174.5	♀	1
31.7	35.6	402.2	♀	2
38.5	42.7	726.7	♀	5
24.7	27.6	205.6	♀	2
41.7	45.2	915.6	♀	5
48.7	52.9	1529.2	♀	6
31.6	34.9	361.4	♀	3
32.7	35.6	366.7	♀	3
30	33.7	297.8	♀	3
30.5	33.3	317.8	♀	3
33	36.2	464.5	♀	3
31.2	35	337.8	♀	4
29.9	32.6	318.8	♀	3
28.2	29.4	243.3	♀	4
30.3	31.4	298.9	♀	4
31	32.6	310.2	♀	3
30.8	31.9	375.5	♀	3
28.9	30	314.5	♀	3
22.4	24.5	113.4	♀	2
24.1	25.2	140.2	♀	2
24.3	25.5	151.1	♀	2
24.1	25.5	151.2	♀	2
31.4	34	386.7	♀	3
32.3	34.2	356.7	♀	3
34.6	37.4	524.5	♀	3
30.5	32	331	♀	4
33	34.7	463.4	♀	3
31.2	34.6	376	♀	3
34.3	35.2	467.8	♀	3
34.5	37.3	596.8	♀	4
21.9	23.7	126.5	♀	2
23.7	25.2	163.7	♀	2
29	30.5	271.3	♀	3
26.5	28	202.6	♀	2
26	27.5	214.3	♀	2
31.6	33.5	386.8	♀	4
30.1	32.5	342.3	♀	3
25.5	27.2	216.7	♀	2
23.9	24.7	158.9	♀	1
27.3	28.9	239.1	♀	4
44.7	48.5	1266.7	♀	6
40.4	44.2	1032.1	♀	5
35.8	40.2	748.3	♀	4
22.1	24.2	161.9	♀	2
29.5	31.8	411.6	♀	3
24.9	27.6	225.1	♀	2
29.6	32.7	475	♀	3
30.3	33.1	447.6	♀	3
26.5	29.4	275.6	♀	3
38.2	41.1	838.2	♀	4
28.1	29.5	272.4	♀	3
26.3	28.7	281.2	♀	2
31.4	31.9	490.1	♀	4
25.5	27.6	251.3	♀	3
29.2	31.7	380.1	♀	3
33.8	36.5	595.4	♀	3
31.9	34.8	533.4	♀	3
21.8	24	126.6	♀	2
27.6	30.4	253.3	♀	3
26.5	29.2	255.8	♀	3
32.5	35.7	445.6	♀	3
27.5	31	293.4	♀	2
33	36	498.9	♀	3
29.7	32.1	411	♀	3
28.8	30.2	345.6	♀	2
29.7	32.3	336.3	♀	2
30.8	32.2	427.8	♀	3
30.1	32.1	342.5	♀	4
27.6	29.5	287.1	♀	2
27	29.8	287.3	♀	2
28	31	301.2	♀	3
32.5	36	441	♀	3
29.9	32.3	396.7	♀	3
29.8	32.2	402.1	♀	3
41.8	44.7	917.9	♀	5
41.6	42.5	873.5	♀	5
42.4	43.5	1024.3	♀	5
40.9	41.7	883.5	♀	5
41.7	43.9	840.2	♀	4
33.6	34.7	456.4	♀	3
30.3	31.2	338.3	♀	2
28.4	29.5	275.6	♀	3
32.7	34.6	459.6	♀	4
32.1	36.1	491	♀	4
31	33.6	365.7	♀	3
27.8	29.9	281.1	♀	3
32	33.8	401.2	♀	4
29.5	31	303.1	♀	3
28.7	30.2	326.7	♀	3
23.6	25.5	262.3	♀	1
22.7	25.2	131.4	♀	2
24.5	26.5	213.5	♀	2
23.5	25	156.7	♀	2
27	29	221.3	♀	3
23.5	25	143.2	♀	2
23.8	25.4	147.5	♀	2
23.2	25	136.3	♀	2
21.5	23	107.9	♀	1
32	34.5	393.4	♀	4
21.8	23	116.2	♀	2
22.5	24.1	124.1	♀	2
30	32.5	308.9	♀	3
21.5	23.2	109.8	♀	2
22.5	24.3	123.4	♀	2
31.3	33.4	351.3	♀	3
23.5	25.2	142.2	♀	2
29.5	31.5	337.8	♀	4
29.8	32.1	328.9	♀	2
31	33.5	356.3	♀	4
34.2	38.2	502.1	♀	4
40.5	43.2	816.5	♀	5
28	30.3	387.5	♀	3
30.5	32.3	337.8	♀	3
32.5	35.3	479.7	♀	4
30	32.5	315.2	♀	3
33.6	37.1	471	♀	4
24	25.5	164.5	♀	2
25.5	27.5	182.1	♀	2
42.5	45.7	841.4	♀	5
44.3	48	1126.1	♀	5
40.9	44	816.6	♀	5
42.8	46.9	901.2	♀	6
38.9	42	625.5	♀	5
24	25.5	160.7	♀	2
30.2	33.4	318.7	♀	3
34.5	37.5	531.2	♀	3
28.5	30.7	263.3	♀	3
29	31	294.8	♀	3
24.2	25.7	148.8	♀	2
22	23.6	117.9	♀	2
24.7	26.3	150.1	♀	2
46.3	49.7	1496.6	♀	5
38.9	41.5	702.3	♀	4
38.2	39.9	631.3	♀	4
38.5	42	726.2	♀	5
39.2	42.5	779.8	♀	5
29.5	32.5	342.4	♀	2
35.6	38.5	548.6	♀	3
40	44.3	782.4	♀	5
33.91	37.22	601	♀	4
34.09	36.91	576	♀	4
33.3	36.48	473.2	♀	3
35.1	38.56	660.1	♀	4
33.79	36.51	545.3	♀	4
27.15	29.5	242.3	♀	3
36.38	39.01	721.3	♀	4
25.63	28.24	209.9	♀	2
33.22	35.89	493.2	♀	3
31.8	34.45	437.8	♀	3
34	36.9	584.6	♀	4
31.4	33.9	471.3	♀	3
31	33.9	419.9	♀	4
28.41	31.2	287.1	♀	3
32.33	35.02	466.7	♀	3
30.9	33.4	422.8	♀	3
27.5	31.2	266.8	♀	3
30.5	33.5	432.3	♀	3
30.4	32.8	398.6	♀	3
32.5	35.6	431	♀	3
28.7	31.5	321.2	♀	3
38.5	41.2	880.2	♀	4
33.6	37.5	615.7	♀	3
32.2	34.9	387.8	♀	3
33.4	36.5	532.4	♀	3
39.5	42.6	838.9	♀	4
32.3	34.7	438.7	♀	2
28	31	317.5	♀	3
35.2	38.1	618.4	♀	3
32.5	35	482.8	♀	2
42.5	45.9	949.2	♀	5
34.9	37.2	586.2	♀	4
22.6	24.7	114.9	♀	1
26.2	27.8	176.7	♀	2
38.7	41.4	853.4	♀	4
43	46.7	1204.3	♀	6
32.7	37.6	585.1	♀	4
40.5	43.7	1044.6	♀	4
41.9	47.9	1257	♀	6
37.6	41.5	744.3	♀	4
35.5	37.9	660.9	♀	3
42.5	45.5	1043	♀	5
38.5	41.9	876.5	♀	5
28.9	31.5	404	♀	3
38.6	42	733.2	♀	5
40.6	45	941.5	♀	5
41.5	44.9	949.9	♀	4
41.8	44	1154.1	♀	4
36.5	39.9	765.8	♀	4
